# Supplementary material for: Techno-Economic Feasibility of Functional Snacks from Brewer’s Spent Grain and Sweet Potato: A Simulation Study
Source: Foods. 2026 May 9;15(10):1654. doi: 10.3390/foods15101654 (PMC13205998; doi:10.3390/foods15101654)
Supplement: Supplementary file 1 [file foods-15-01654-s001.zip]

Archive with 2 entries (2 files):
- Suplementary material 1-TEA.pdf
- Supplementary Material File S2-TEA.pdf
